# Supplementary material for: Profiling IgG and IgA antibody responses during vaccination and infection in a high-risk gonorrhoea population
Source: Nat Commun. 2024 Aug 7;15:6712. doi: 10.1038/s41467-024-51053-x (PMC11306574; doi:10.1038/s41467-024-51053-x)
Supplement: Supplementary file 4 — Supplementary Data 1 [file 41467_2024_51053_MOESM4_ESM.xlsx]

## Sheet: Sheet1
Common Name	NGO	NEIS designation
MtrE	NGO_1363	NEIS1632
Opa6	NGO_07725
Opa7	NGO_08230
Opa8	NGO_09965
Opa9	NGO_11100/NGO_0070
Opa58	NGO_11100
NspA	NGO_0233	NEIS0612
OpaD	NGO_1513
Ton2	NGO_0553	NEIS2646
Ton3	NGO_0952	NEIS1428
Ton4	NGO_1205	NEIS0944
PorB	NGO_1812	NEIS2020
NGO0166	NGO_0166	NEIS0807
NGO0432	NGO_0432	NEIS0807S
PAP2	NGO_0499	NEIS2626
NGO0554	NGO_0554	NEIS2647
NGO0694	NGO_0694	NEIS2653
IgA protease	NGO_0275	NEIS0651
NGO1431	NGO_1431	NEIS2698
NGO1430	NGO_1430	NEIS2697
NGO1040	NGO_1040	NEIS1404
NGO0751	NGO_0751	NEIS2658
FetA	NGO_2093	NEIS1963
NGO1155	NGO_1155	NEIS2687
Opa10	NGO_0868	NEIS2198
Maf1	NGO_1972/NGO_1067	NEIS2083?
Maf2	NGO_1584/NGO_1393	NEIS1789
NGO1688	NGO_1688	NEIS1858
phospholipase	NGO_1492	NEIS1687
Transferrin A	NGO_1495	NEIS1690
Transferrin B	NGO_1496	NEIS1691
LptD	NGO_1715	NEIS0275
BamA	NGO_1801	NEIS0173
Ton1	NGO_0021	NEIS0338
NGO1847	NGO_1847	NEIS2724
TamB	NGO_1955	NEIS2113
TamA	NGO_1956	NEIS2112
NGO2086	NGO_2086	NEIS2733
hemoglobin-haptoglobin utilization protein B	NGO_2109	NEIS1947
PilQ	NGO_0094	NEIS0408
Adhesion and penetration protein	NGO_1363	NEIS1632
NGO0891	NGO_0891	NEIS2666
PilC	NGO_0055	NEIS0371
NGO0690	NGO_0690	NEIS1164
Opa1	NGO_00350
PilE	NGO_10985	NEIS0210
LbpA		NEIS1468
LbpB		NEIS1469
GNA1030	NGO_0558	NEIS1183
NGO0834	NGO_0834	NEIS1066
NGO1063 (SliC)	NGO_1063	NEIS1425​
NGO1215	NGO_1215	NEIS1474
NGO1225	NGO_1225	NEIS1487
NGO1276	NGO_1276	NEIS2779
ComL (also outer membrane protein assembly factor BamD)	NGO_0277	NEIS0653
Ape1 (Acylhydrolase family protein)	NGO_0532	NEIS1205
GNA2091	NGO_1985	NEIS2071
NGO1683	NGO_1683	NEIS1853
CMP	NGO_1081	NEIS0899
LOLB	NGO_0439	NEIS0814
PilN_domain	NGO_0097	NEIS0411
MAF2B	NGO_1068
Outer membrane protein H.8	NGO_0994	NEIS1462
Potf3	NGO_1494	NEIS1689
fHbp	NGO_0033	NEIS0349
Opa3	NGO_05420
NHBA	NGO_1958	NEIS2109
PIII	NGO_1577	NEIS1783
NGO2054	NGO_2054
VacJ	NGO_2121	NEIS1933
MetQ	NGO_2139	NEIS1917
NGO1981	NGO_1981	NEIS2075
Lipoprotein 2	NGO_0948​	NEIS0906​
Membrane protein 1	NGO_1559	NEIS2704
ComP	NGO_1177	NEIS1995
NGO0588	NGO_0588	NEIS1253
Opa4	NGO_05620
Membrane protein 2	NGO_0648​	NEIS1304​
NGO0666	NGO_0666	NEIS1287
Lipoprotein 1	NGO_0835​	NEIS1063​
BamE	NGO_1780	NEIS0196
NGO1044	NGO_1044	NEIS1407
NGO0783	NGO_0783	NEIS1125
NGO0358	NGO_0358	NEIS0729
Opa5	NGO_06725
PorB_513_87	NGO_1812	NEIS2020_513
PorB_517_88	NGO_1812	NEIS2020_517
PorB_537_89	NGO_1812	NEIS2020_537
PorB_544_90	NGO_1812	NEIS2020_544
PorB_699_91	NGO_1812	NEIS2020_699
PorB_1103_92	NGO_1812	NEIS2020_1103
PorB_1140_93	NGO_1812	NEIS2020_1140
